# Supplementary material for: Diterpenoid Caesalmin C Delays Aβ-Induced Paralysis Symptoms via the DAF-16 Pathway in Caenorhabditis elegans
Source: Int J Mol Sci. 2022 Jun 20;23(12):6871. doi: 10.3390/ijms23126871 (PMC9225120; doi:10.3390/ijms23126871)
Supplement: Supplementary file 1 [file ijms-23-06871-s001.zip]

Archive with 1 entries (1 files):
- ijms-1753446-supplementary.pdf
